# Supplementary material for: The GRADE evidence-to-decision framework: a report of its testing and application in 15 international guideline panels
Source: Implement Sci. 2016 Jul 15;11:93. doi: 10.1186/s13012-016-0462-y (PMC4946225; doi:10.1186/s13012-016-0462-y)
Supplement: Supplementary file 2 — Example of a EtD framework. (XLSX 21 kb) [file 13012_2016_462_MOESM2_ESM.xlsx]

## Sheet: Full1
		Saudi Arabia									WHO-TB	RARE Disease	Colombian guidelines program	WAO Probiotic guidelines	Basque country
	Overall Group Comments	Group 1 & 2 (Stroke: DVT and thrombolysis)	Group 3 (ARIA)	Group 4 (Breast cancer)	Group 5 (cervical cancer)	Group 6 (Osteoporosis)	Group 7 (Hemodialysis)	Group 8 (DVT diagnosis)	Group 9 (Atrial fibillation)	Group 10 (VTE Treatment)	Bedaquiline	PNH
General Feedback	1. EtD framework helps with structuring the formulation of recommendations. 2. Overall feedback on the EtD and package material was positive.	Overall the group felt that the tables are very useful and well structured. One thing they commented on was in situations where the question don't apply there should be an option for to select (e.g. not applicable)	1. Overall the table is useful and helpful, although the previous training sessions were essential to make it easier to understand and to work with.	The framework allowed panel members to go through and check for the evidence to formulate the recommendation in such a way that some panel members a priori inclined to formulate a strongh recommendation ended up formulating a weak recommendation. Wording issues with the judgment questions.	Overall the table is useful and facilitated the process. Something to imprive is the general wording of the questions and answers of panel judgments. Too many double negatives that tends to be confusing	1. Panel members had some experience working on guidelines but did not use the GRADE approach. After using the EtD and GRADE approach for the KSA guidelines they thought they should had used GRADE in their previous guideline development experience as the process and using the EtD is more explicit and provides better structure for making recommendations. Clear presentation of evidence and structur…	1. Use of EtR allows structured and transparent consideration of the factors. "A very respected leader in this field and in the medical community admitted changing his beliefs about what should be done."	1. Given time limitation, considered background, baseline risks, resource use, acceptability, and feasibility altogether up front for the tests. This allowed formulating the 26 recommendations without going into discussion about these factors each time.	In general the framework was considered useful. Ignacio: The framework may be a bit rigid. It should be possible to skip some domains without leaving it blank. For example resource utilization may not be relevant for one specific group. There should be an option to state that (eg. not considered in this recommendation). The framework may be a good way of preventing inappropriate recommendations. …	1. Until you see the process you don’t appreciate all the real work and value of the forms and filling out information before the panel meeting, etc. You must go through the process and use the EtR and see the outcome.	Worked well for a real guideline	modifications needed for the EtR framework are minor (e.g. COI considerations are missing) 'elephant in the room': Should the confidence be determined by the available (or obtainable) evidence, or should evidence (about epidemiological methods) determine our confidence? Should the same criteria be applied for RDs as for CDs? (e.g. if very few patients are enrolled in a trial -> see numbers in con…	Simplify the tools as it is now thw hole process gets repetitive, nevertheless is very complete and easy to use. Information about how the judgements should be to filled out is unclear. Real live examples for technical team in charge of preparing tables would be useful for all types of questions. The integration section Very important and useful row, very clear. Good in general.	Panel members felt comfortable with the overall EtR framework. It was a concise and transparent work that let them watch the whole process.
Order of columns and rows		The order of columns and rows appeared to be reasonable, no specific comments were made by the group.								1. Elie: 'Under Benefits and Harms of the Options' section "I would follow this order of questions: V&P (as the average V&P are used to balance benefits and harms); balance of desirable and undesirable effects; and quality of evidence."					the order doesn't seems a relevant aspect for somes
Criteria in EtD												overlapping domains, e.g. considerations such as acceptability and feasibility go back to resources, but also relate to values and preferences. These domains are not equally weighted are all relevant stakeholders being represented?	Majority of people suggested to remove the priority item as it's repetitive. Unuseful since priority of the problem has already been stablished earlier in the guideline process. Doesn't add any new information.		Necesity to developed a format for multiple comparison (multiple I&C) questions where the P&O are the same (done in the Basque Country)
Judgement column		Judgement column may need to be modified to accommodate context where judgements do not apply		There is a need for some additional options in the scale. Particularly for the question: Are the desirable effects large relative to undesirable effects? The panel considered that the option "closely balanced" should be there and replace under some scenarios the option "uncertain"											Necesity to developed a format for multiple comparison questions (done in the Basque Country)
Research Evidence				Panel members suggested that full access to the evidence collected should be guaranteed before the panel meeting for formulating the recommendations takes place											Both the section of the "available evidence" as "additional considerations" sometimes make me confuse and I'm not sure what I have to put there. Especially in the "quality of evidence", because I think it is a repetion what is in the GRADE table.
Additional considerations						The use of double negation in the wording of different sections' questions make their understanding confusing. They considered simpler to use direct questions						note % of patients included in registries			it makes sense to summarize in narrative format to make it more digestible.
Background												registries could be helpful for information on baseline risks; natural history; specific side effects and complications	Some people suggest to remove this section, already present elsewhere in the guide process documents.
PICO		Probably need to be modifed to reperesent a PICO format to avoid confusion								1. Use label "Intervention" rather than "Option"					They were developed some proposal for no interventional questions and for questions with multiple comparison (I &C). Also the EtR-s for evidence no sintetized with the grade aproach, but the SIGN, aproach and which anyway use the EtR forms.
Perspective	1. An important component of the table as it determines the approach for the panel's decision making. E.g. Panels took perspective of KSA MoH, and would therefore issue a conditional recommendation if it was contingent on available resources to implement it, and indicate that resource considerations are the key factor for the conditional recommendation. 2. Perspective should be laid out clearly w…
Overall Certainty of the Evidence			1. It is important to make available the studies used for the summary of evidence/SoF tables so that panel members have a chance to review and assess the evidence, which should be done prior to a panel meeting.			1. For adaptation, we did not have local data on baseline risks as well as effect of supplementation. Reconsidered systematically the issue of indirectness (e.g large proportion of population in KSA being characterized by vitamin D deficiency) and rated down overall certainty by one level.			Ignacio: The term certainty of the evidence here was inconsistent with the text of the recommendation (where we used “quality of the evidence”)	1. Remove "no included studies" option as if this were the case then the evidence provided by the panel could be considered and still graded.		Need for independent measuring stick for quality across diseases. Not easy to communicate uncertainty to decision makers (having an independent measure and comments for policymakers might help).	In general it was a well evaluated row. Useful for presenting and summarizing evidence. Some users proposed some structural changes to upgrade this row such as to create more rows to present evidence by outcomes.		development of grade tutorials to clarify what to report in each columm of evidence, aditional information,…
Values and preferences ("Uncertainty about how much people value the main outcomes")				This question created confusion. Panel members stuggled differenciating between whether there is variablility on values and preferences and how certain they are about it.		1. Ask first about average values and preferences (and whether there is uncertainty); then ask about variability.			Ignacio: Perhaps it may be useful to differentiate between uncertainty and variability of V&P.	1. Elie: With respect to "No known undesirable outcomes" option, "This is an exceptional case; better to remove this option and deal with it narratively when it comes up" 2. Use of "uncertainty or variability" in judgement options, but question under criteria framed as "important uncertainty about..." 3. Elie: "Prior to considering variability and uncertainly, one should answer the question of ‘w…		Values may range from "do no harm" to "willing to accept uncertainty for the chance of benefiting'	The question "Is there important uncertainty about how much people value the main outcomes?" is an unclear question. It may lead to very subjective appreciations. It should only include evidence about patients values and preferences.		it would be important to reflect somewhere in the ETR table how the opinion of the patients or their values and preferences where defined, which was the information source (literature review, panel opinion original qualitative research, patients representation in the pannel, etc.) It could be pointed in the methodology section but the sources are different in each questions.
Balance of Benefits and Harms		The KSA panel felt that there is some redundancy with the three questions. Also I noticed that it was sometimes unclear for panelists what is a large treatment benefit or a small harm.			Main questions are confusing when comparing two options (are the anticipated benefits large? - of which of the options?)			1. Lots of questions and confusion about how do we define a large effect or a small effect in the EtR.	Ignacio: in general, it was hard to judge when the effects were large of small. However, I think this judgment is important and is not fully covered by the question “Are the desirable effects large relative to undesirable effects?”. Small benefits may not be appealing even if they are relatively large in comparison with the undesirable effects. In the question about the benefits and harms, the al…	1. Elie: "There might be some double counting with the above 3 factors; probably best to keep "Are the desirable effects large relative to undesirable effects" and remove the other 2, particularly for clinical guidelines."	Confusion about judging the degree of benefit or harm when presented individually about the outcomes	Can the EP highlight adverse events? Can the "baseline effect" (e.g. spontaneous remission) be captured? Can the EP highlight QoL outcomes? more guidance needed on how to do outcome selection Indirect evidence (from more common diseases) could be used for symptomatic treatment and for treatment of complications	In general it was well evaluated, people think it is a good instrument that clarifies benefits and harms, however many proposed changes on this row, particulary sugested to include two rows, one for risk and other for benefits .		It is considered the easiest part to fullfill
Resource Use		The wording of the question was not clear for some of panelists, maybe adding between brackets (is the treatment cost effective?) will be more familiar to most people.				1. Incremental cost small relative to net benefits together with probably yes/probably no scale led to confusion for some recommendations. Easier to ask whether resources required are small, then ask if option is cost-effective. Could word as "Is the option cost effective? (i.e. incremental cost is small relative to net benefits).				1. "Is the incremental cost small relative to the net benefits?" question may be complicated to understand. May be better to talk about cost-effectiveness (e.g. "Is the option cost effective?")			It's a very important row, clear. Nevertheless some suggest the question lacks specificity. For guideline developers with a background in economic evaluations as well as decision makers, the question will be too simple and the answer may not be useful.
Equity		Some situations the panelists felt that there will be no effect on health equity which was not an option.				1. In addition to the option "uncertain" there needs to be an option for "no impact on health inequity" as the options are currently framed as increase/reduction in health inequity.			Ignacio: Maybe it would be helpful to be explicit about what is considered “equity”. People understood all kind of things. Also, some guideline panels may not be in the position of judging this. So, again, maybe an option “this factor was not considered” could be helpful (the same with acceptability and feasibility)	1. The question "What would be the impact on health inequities?" along with the response options provide double negative statement; better to ask about health equity.		more guidance needed on how to assess equity	In general people think it is an important section that should be always included when generating reocmmendations. They ask for examples of where to get the evidence needed in this row, and some suggest that as it is it lacks specificity and the result may be unuseful and vague.
Acceptability		Probably need to clarify who are the stakeholders for panelists, the assumption was always that this is at the level of policymakers.				1. May need clarification how values and preferences of patients/carers and acceptability to key stakeholders should be considered and which groups to consider under the two categories. E.g. For exercise question the panel considered under stakeholders that family members/carers would accept and support elderly exercising. But this could technically also be considered as family members/carers pla…
Feasibility
Panel decisions					The wording of this section is confusing when the panel is trying to choose between 2 approaches (desirable consequences clearly outweight the undesirable consequences- consequences of what with respect to what; we suggest offering the option- which one?)							‘no recommendation’ option should be de-emphasized (rather describe balance in the recommendation); there must be strong reasons not to give a recommendation importance of involving the patient in the decision capture in the EtR when people participate or not in the process due to COI: such information could be provided in the panel deliberations or just mentioned in the additional individual con…			The wording of the "Strong"/"conditional" recommendations in Spanish is an issue to needs empirical research to be solved
Justification				Anxiety in the panel to the moment of including justifications and remarks. More clear guidance on this regard is needed.	1. Some confusion about the remarks that go with the recommendation and stressing the importance of avoiding new recommendations in the remarks.
Subgroup considerations												subgroups need to be clearly defined in the EtR
Implementation considerations			This part is considered important for highlight the rational applicability of the recommendations considered, and to be able to define specific pathways in their implementation. i.e some of the recommendations needs to be guided/prescribed only by specialists and they are not applicable in primary care.	Panel members did not want to describe too many implementation considerations as from their point of view, this could send the message to the authorities that the recommendation is hard to be implemented.							Used in a slightly different way but laying out the conditions was particularly helpful.		It would be helpful to specify which aspects should be taken into account to determine whether it is feasible to implement: technological, human and / or economic resources
Monitoring and evaluation
Research priorities			1.-They find this section very helpful to highlight and make authorities know and to be aware about the lack of data in the field, for example the need to measure the prevalence data of the disease			1. Identifying lack of local data while working through the EtD, panel was able to use this criterion to suggest a national registry for fractures so as to identify the true baseline risks. It is widely considered that the population in Saudi Arabia is at high risk of fractures due to vitamind D deficiency and osteoporosis is a priority problem due, but there is a dearth of local data to support …	1. Considering this criterion allowed panel to give a proposal for a registry that will support future GL and be a source for missing local data after the panel agreed on the recommendation.							Research priorities was one of the most commented sections. Maybe it was because of the subject being evaluated (probiotics for allergy prevention) and the panel composition (mainly experts in the field). This could be improved to give a "mini-framework" on the research needs (i.e., if there is more research needed and how important or urgent is).
